# Supplementary material for: Spatial transcriptomics reveals expression gradients in developing wheat inflorescences at cellular resolution
Source: Plant Cell. 2025 Dec 13;38(1):koaf282. doi: 10.1093/plcell/koaf282 (PMC12776951; doi:10.1093/plcell/koaf282)
Supplement: koaf282_Supplementary_Data [file koaf282_supplementary_data.zip]

Archive with 5 entries (5 files):
- PLANTCELL_AUG2025_SuppTable1.xlsx
- PLANTCELL_AUG2025_SuppTable2.xlsx
- Supplementary Tables Legends.docx
- Long et al_Supplementary Data_Dec2025_KL_tracked.pdf
- LongLister_etal_PLANTCELL_SupplementaryNote1.docx
