# Supplementary material for: Spatial transcriptomics reveals expression gradients in developing wheat inflorescences at cellular resolution
Source: Plant Cell. 2025 Dec 13;38(1):koaf282. doi: 10.1093/plcell/koaf282 (PMC12776951; doi:10.1093/plcell/koaf282)
Supplement: koaf282_Supplementary_Data [file koaf282_supplementary_data.zip › PLANTCELL_AUG2025_SuppTable1.xlsx]

## Sheet: Sheet1
gene_id	gene_name	homoeolog_gene_ids	Early DR_P8-NIL (par)_bottom	Early DR_P8-NIL (par)_top	Late DR_P8-NIL (par)_bottom	Late DR_P8-NIL (par)_top	Lemma Primordium_P8-NIL (par)_bottom	Lemma Primordium_P8-NIL (par)_top	Terminal Spikelet_P8-NIL (par)_bottom	Terminal Spikelet_P8-NIL (par)_top	LATE stage_P8-NIL (par)_bottom	LATE stage_P8-NIL (par)_top	ImpulseDE2_padj	DiffExp_CentralBasal	Hordeum vulgare gene ID	Hordeum vulgare Gene Name	Oryza sativa Japonica gene ID	Oryza sativa Japonica Gene Name	Zea mays gene ID	Zea mays Gene Name	TF_family_Evans_2022	TF	category	source
TraesCS1B02G448400		TraesCS1A02G418400, TraesCS1D02G426100	0	0	0.118549	0	0	0	0	0.155006	0	0	1				Os05g0579100		Zm00001eb296790, Zm00001eb344580			FALSE	housekeeping
TraesCS2A02G314100		TraesCS2B02G332600, TraesCS2D02G312300	0	0.0258862	0.012501	0	0	0	0.00629405	0	0	0	1				Os05g0468400					FALSE	housekeeping
TraesCS2A02G323500		TraesCS2D02G339400, TraesCS2B02G358600	5.21021	5.68837	5.49589	5.21549	5.7235	5.54115	5.86394	5.39887	5.80184	6.09039	0.00499761		HORVU.MOREX.r3.2HG0176090		Os11g0157100	CycT1	Zm00001eb001290, Zm00001eb428220			FALSE	housekeeping
TraesCS2B02G274200	ATG8g	TraesCS2D02G229900, TraesCS2A02G224000	37.4321	31.7819	35.7937	29.957	38.3838	30.5736	30.1729	30.4546	27.9693	25.0286	1		HORVU.MOREX.r3.2HG0141620		Os07g0512200	Atg8	Zm00001eb105850			FALSE	housekeeping
TraesCS7A02G336600		TraesCS7D02G344300, TraesCS7B02G248200	16.8814	17.8976	14.8828	13.6747	12.2494	13.8194	13.6811	13.5994	13.1466	14.9487	0.0133619		HORVU.MOREX.r3.7HG0712610		Os03g0565500	mEF-G	Zm00001eb064310			FALSE	housekeeping
TraesCS7B02G413800		TraesCS7D02G494400, TraesCS7A02G506300	60.6622	48.6243	48.4629	50.4115	56.3346	45.8787	53.5163	50.8924	76.6668	77.089	0.640771		HORVU.MOREX.r3.7HG0742760		Os06g0650100	OsUBQ5	Zm00001eb275020, Zm00001eb349470			FALSE	housekeeping
TraesCS7D02G276300		TraesCS7A02G276400	1.3757	0.549507	4.09507	2.27373	33.8693	6.29483	22.8111	8.11499	26.101	8.51461	0.00181113				Os01g0600900, Os01g0720500, Os09g0346500		Zm00001eb296090			FALSE	housekeeping
TraesCS1B02G283900		TraesCS1A02G274400, TraesCS1D02G274400	19.727	12.4941	17.8858	11.1232	15.4423	7.39713	9.27081	5.326	7.62288	6.99429	1.11295e-11	DE_centralbasal	HORVU.MOREX.r3.1HG0075220		Os05g0438800		Zm00001eb348450	ACT1_5		FALSE	housekeeping
TraesCS6A02G213700		TraesCS7B02G234400, TraesCS6B02G243700, TraesCS6D02G196300	150.179	238.987	151.17	216.076	147.595	169.145	174.548	188.619	215.738	225.49	8.08762e-38	DE_centralbasal	HORVU.MOREX.r3.6HG0592050		Os02g0601300	OsGapC1	Zm00001eb184000, Zm00001eb246370	GAPC3_1, GAPC3_2		FALSE	housekeeping
TraesCS6B02G144000		TraesCS6A02G116200, TraesCS6D02G105000	51.1371	54.706	55.1342	51.4198	48.9364	52.5549	58.84	57.2528	57.6201	61.4416	3.57654e-05	DE_centralbasal	HORVU.MOREX.r3.6HG0558540		Os06g0701100	eIF-4a	Zm00001eb226920, Zm00001eb272920			FALSE	housekeeping
TraesCS7A02G313100		TraesCS7B02G213300, TraesCS7D02G309500	125.092	98.5318	135.257	101.802	117.675	92.6611	96.1907	81.1962	103.719	110.511	0.000159737	DE_centralbasal	HORVU.MOREX.r3.7HG0703580		Os08g0126300	OsGapC3	Zm00001eb173410, Zm00001eb261430	GAPC2		FALSE	housekeeping
TraesCS2D02G256600	PARG-2D	TraesCS2A02G267600, TraesCS2B02G268100	38.5672	9.4353	18.5464	7.56839	14.4861	11.9574	22.233	29.6126	14.5745	12.118	1.10977e-48	DE_centralbasal	HORVU.MOREX.r3.2HG0154350		Os07g0124700	OsPLT8	Zm00001eb117830, Zm00001eb299300		AP2/ERF-AP2	TRUE	Selection from DiffExp dataset
TraesCS2D02G515800	AP2-2	TraesCS2B02G542400, TraesCS2A02G514200	0.777686	1.92825	1.40241	2.53478	2.31604	4.4825	7.91379	9.37039	10.8258	14.2259	1.1131e-20	DE_centralbasal	HORVU.MOREX.r3.2HG0204770		Os04g0649100	SHAT1	Zm00001eb068520, Zm00001eb432100		AP2/ERF-AP2	TRUE	Selection from DiffExp dataset
TraesCS4A02G011600		TraesCS4D02G291300, TraesCS4B02G292900	7.38905	1.60615	3.18996	1.17568	2.11372	1.19798	2.67522	3.47176	1.37135	1.12997	2.11996e-17	DE_centralbasal	HORVU.MOREX.r3.4HG0404560		Os03g0176300	OsPLT10	Zm00001eb005740		AP2/ERF-AP2	TRUE	Selection from DiffExp dataset
TraesCS4A02G123800	AIL6	TraesCS4B02G180600, TraesCS4D02G182100	1.39287	3.49294	2.8191	3.84047	1.49385	2.05126	1.73968	1.24409	0.322589	0.420712	2.45525e-12	DE_centralbasal	HORVU.MOREX.r3.4HG0381400		Os03g0313100	AP2/EREBP#086	Zm00001eb015020	EREB26	AP2/ERF-AP2	TRUE	Selection from DiffExp dataset
TraesCS5A02G473800	AP2-5	TraesCS5B02G486900, TraesCS5D02G486600	212.134	125.151	192.309	129.725	90.7005	69.7453	70.8437	67.8905	63.9887	52.8607	9.99763e-08	DE_centralbasal	HORVU.MOREX.r3.5HG0525620		Os03g0818800	AP2/EREBP#033	Zm00001eb062460	EREB11	AP2/ERF-AP2	TRUE	Selection from DiffExp dataset
TraesCS3B02G293000		TraesCS3A02G259900, TraesCS3D02G260100	2.14113	3.13861	1.58675	2.04906	3.16969	3.17619	5.19684	3.4942	2.7226	1.12875	5.3755e-09	DE_centralbasal	HORVU.MOREX.r3.3HG0281730		Os01g0693400	AP2/EREBP#127	Zm00001eb156040, Zm00001eb360750	Os01g0693400_0	AP2/ERF-RAV	TRUE	Selection from DiffExp dataset
TraesCS2B02G168900		TraesCS2D02G148000, TraesCS2A02G144100	15.5342	21.5541	15.3015	19.1055	14.061	16.5358	12.0896	11.9073	10.7057	9.62525	3.85603e-27	DE_centralbasal	HORVU.MOREX.r3.2HG0119460		Os01g0234100				B3	TRUE	Selection from DiffExp dataset
TraesCS4D02G299700		TraesCS4A02G003900, TraesCS4B02G301400	15.8688	27.6791	18.0993	30.6027	21.7171	27.6513	24.3306	29.5328	25.4471	23.6303	5.2628e-24	DE_centralbasal	HORVU.MOREX.r3.4HG0405940			OsUBQ8			B3	TRUE	Selection from DiffExp dataset
TraesCS5B02G073400		TraesCS5D02G077800	3.19938	0.483621	2.03749	0.519876	1.90545	0.790853	0.862237	0.307431	0.400451	0.557403	5.07368e-25	DE_centralbasal	HORVU.MOREX.r3.5HG0438190				Zm00001eb030510		B3	TRUE	Selection from DiffExp dataset
TraesCS3A02G246000		TraesCS3B02G273400, TraesCS3D02G245400	5.36158	3.84316	9.7856	6.32468	9.96015	6.42915	8.62384	6.00704	6.21645	4.61348	8.24578e-09	DE_centralbasal			Os01g0670800	OsARF2	Zm00001eb157270		B3-ARF	TRUE	Selection from DiffExp dataset
TraesCS1A02G418200	TSH1	TraesCS1D02G425900, TraesCS1B02G448200	88.1826	56.1653	65.5968	46.4764	32.4328	19.4762	25.1701	8.91845	5.92879	3.04676	1.14691e-05	DE_centralbasal	HORVU.MOREX.r3.1HG0091840	TRD	Os05g0578900	NL1	Zm00001eb296770, Zm00001eb344540		C2C2-GATA	TRUE	Selection from DiffExp dataset
TraesCS1D02G162600	YABBY1	TraesCS1B02G203800, TraesCS1A02G176300	20.125	21.6896	17.3403	16.0955	9.78792	14.108	13.4819	18.1571	16.3087	25.3151	5.76188e-06	DE_centralbasal	HORVU.MOREX.r3.1HG0049220		Os10g0508300	YAB3	Zm00001eb043940, Zm00001eb220660	YAB9	C2C2-YABBY	TRUE	Selection from DiffExp dataset	Hao et al., 2022, Laureyns et al. 2022
TraesCS2B02G403100	YABBY3	TraesCS2D02G382700, TraesCS2A02G386200	29.9638	28.1316	15.1958	14.9661	13.2424	29.9243	35.3209	56.9214	31.5519	34.5229	0.00013659	DE_centralbasal	HORVU.MOREX.r3.2HG0184460		Os04g0536300	YAB5	Zm00001eb075520, Zm00001eb427470		C2C2-YABBY	TRUE	Selection from DiffExp dataset	Thiel et al., 2021
TraesCS4D02G245300	YABBY4	TraesCS4A02G058800, TraesCS4B02G245900	42.06	27.4001	31.6384	20.6641	18.2137	37.0688	24.2442	28.2832	17.8794	25.033	2.17689e-11	DE_centralbasal	HORVU.MOREX.r3.4HG0396510		Os03g0215200	DL	Zm00001eb008680, Zm00001eb400130	ZmDL2	C2C2-YABBY	TRUE	Selection from DiffExp dataset	Thiel et al., 2021
TraesCS5A02G371500	YABBY6	TraesCS5D02G380900, TraesCS5B02G373600	7.02079	7.48527	8.51568	8.21272	6.74274	4.66499	8.08887	11.8686	21.8882	35.2433	6.79139e-06	DE_centralbasal	HORVU.MOREX.r3.5HG0507700		Os03g0650000	OsSh1	Zm00001eb218500	YAB6	C2C2-YABBY	TRUE	Selection from DiffExp dataset	Thiel et al., 2021
TraesCS6D02G220400	YABBY7	TraesCS6B02G266200, TraesCS6A02G237700	26.4096	13.3224	16.0026	12.925	17.4613	25.6549	24.2747	34.2506	29.1589	38.8635	4.92512e-10	DE_centralbasal	HORVU.MOREX.r3.6HG0598850		Os02g0643200	YAB4	Zm00001eb248640		C2C2-YABBY	TRUE	Selection from DiffExp dataset
TraesCS2D02G310500		TraesCS2A02G312200, TraesCS2B02G329000	0.131809	0.302708	0.0346019	0.832604	3.98463	15.6764	13.6307	17.4573	9.11106	5.95551	3.76646e-10	DE_centralbasal	HORVU.MOREX.r3.2HG0170820		Os04g0444100	NSG1	Zm00001eb081940, Zm00001eb423170		C2H2	TRUE	Selection from DiffExp dataset
TraesCS5A02G356100		TraesCS5D02G364900, TraesCS5B02G358600	0.687625	0.224198	0.770722	0.677452	2.29112	2.27781	2.58044	3.36148	4.30833	4.56053	5.25507e-05	DE_centralbasal	HORVU.MOREX.r3.5HG0504500		Os09g0555700	OsIDD6	Zm00001eb104490, Zm00001eb320600		C2H2	TRUE	Selection from DiffExp dataset
TraesCS5D02G133600		TraesCS5B02G125100, TraesCS5A02G125900	11.3367	13.1509	11.6831	11.9863	11.0034	13.5563	15.1006	16.7893	18.3566	20.712	1.82561e-09	DE_centralbasal	HORVU.MOREX.r3.5HG0458170		Os12g0158800		Zm00001eb265700, Zm00001eb292470, Zm00001eb389000, Zm00001eb407120	E2FA_1	E2F-DP	TRUE	Selection from DiffExp dataset
TraesCS2B02G420900	MOF1	TraesCS2D02G400100, TraesCS2A02G402700	2.47958	5.05692	2.70779	5.14213	3.53118	4.05527	3.53778	3.47645	1.33916	1.48649	4.60403e-16	DE_centralbasal	HORVU.MOREX.r3.2HG0187690		Os04g0566600	MOF1/MFS2	Zm00001eb073790, Zm00001eb428890		GARP-G2-like	TRUE	Selection from DiffExp dataset
TraesCS6D02G248300		TraesCS6A02G266400, TraesCS6B02G293700	24.0336	15.9821	20.6304	12.8797	15.957	14.729	15.9494	15.3371	8.82023	5.87132	3.19244e-06	DE_centralbasal	HORVU.MOREX.r3.6HG0606010		Os02g0696900	OsKANADI1	Zm00001eb187880, Zm00001eb251390	KAN2_1	GARP-G2-like	TRUE	Selection from DiffExp dataset
TraesCS7A02G298700		TraesCS7B02G200700, TraesCS7D02G294400	9.29904	14.4309	12.2419	14.6824	12.8635	13.0985	9.21684	7.67498	4.45102	3.1181	1.01774e-05	DE_centralbasal	HORVU.MOREX.r3.7HG0698540						GARP-G2-like	TRUE	Selection from DiffExp dataset
TraesCS2A02G192600	SHR	TraesCS2D02G194800, TraesCS2B02G214600	5.46358	9.00469	5.35029	9.14574	10.3542	13.2776	13.0058	15.5251	12.9567	11.1477	3.48667e-17	DE_centralbasal	HORVU.MOREX.r3.2HG0130150		Os07g0586900	OsSHR1	Zm00001eb108090, Zm00001eb326020	GRAS85	GRAS	TRUE	Selection from DiffExp dataset
TraesCS4A02G191300		TraesCS4D02G122000, TraesCS4B02G124000	28.3288	30.2758	19.4096	23.7066	19.2339	27.0505	28.7181	36.2559	17.8697	19.9154	1.29707e-05	DE_centralbasal	HORVU.MOREX.r3.4HG0353780		Os11g0124300, Os12g0122000	OsSCR2	Zm00001eb093670, Zm00001eb195650	SCR	GRAS	TRUE	Selection from DiffExp dataset	Thiel et al., 2021
TraesCS4A02G430600			15.1522	19.4479	14.3816	18.5418	13.8675	16.2336	15.4661	17.8243	14.3079	14.2394	6.87627e-08	DE_centralbasal	HORVU.MOREX.r3.7HG0642830		Os06g0127800	DLT	Zm00001eb136140		GRAS	TRUE	Selection from DiffExp dataset
TraesCS2A02G435100	GRF3	TraesCS2D02G435200, TraesCS2B02G458400	5.84627	14.6288	6.13288	10.9146	6.97173	7.95854	9.24894	11.7396	7.81179	9.78482	3.44979e-49	DE_centralbasal	HORVU.MOREX.r3.2HG0193490		Os04g0600900	GRF3			GRF	TRUE	Selection from DiffExp dataset
TraesCS6D02G245300	GRF9-6	TraesCS6A02G269600, TraesCS6B02G296900	89.4448	98.2495	69.1059	84.8377	46.758	56.5464	39.9515	37.3923	15.6296	16.0455	0.000146955	DE_centralbasal	HORVU.MOREX.r3.6HG0606810				Zm00001eb071830, Zm00001eb430300		GRF	TRUE	Selection from DiffExp dataset
TraesCS3D02G357400	RIL1	TraesCS3B02G396100, TraesCS3A02G363900	36.013	17.6176	31.625	17.8003	31.319	31.5088	29.4065	25.6635	11.9275	9.06378	7.15862e-11	DE_centralbasal	HORVU.MOREX.r3.3HG0302040	Bel2	Os01g0848400	qSH1, RIL1	Zm00001eb147970	HB48	HB-BELL	TRUE	Selection from DiffExp dataset
TraesCS4D02G022500		TraesCS4A02G289500, TraesCS4B02G025400	11.1912	6.31035	1.78306	3.8296	1.15481	3.70848	5.26869	14.7374	3.6419	2.82271	2.81795e-15	DE_centralbasal	HORVU.MOREX.r3.4HG0334350		Os03g0680700		Zm00001eb051910		HB-BELL	TRUE	Selection from DiffExp dataset
TraesCS1D02G197300		TraesCS1A02G193400, TraesCS1B02G208400	17.7598	19.0114	18.7182	19.8563	12.7651	17.7859	19.0932	22.2072	19.3034	24.5376	3.48183e-05	DE_centralbasal	HORVU.MOREX.r3.1HG0053250		Os10g0575600	Roc3(t)	Zm00001eb024680	ROC3_1	HB-HD-ZIP	TRUE	Selection from DiffExp dataset	Laureyns et al., 2022
TraesCS2B02G419200		TraesCS2D02G398600, TraesCS2A02G401200	26.1071	51.3764	29.6519	39.9646	15.3686	18.9489	15.389	15.6286	5.34258	3.54534	1.42988e-24	DE_centralbasal	HORVU.MOREX.r3.2HG0187460		Os04g0569100	ROC4	Zm00001eb428740		HB-HD-ZIP	TRUE	Selection from DiffExp dataset
TraesCS5A02G549700	HB-1	TraesCS4D02G359600, TraesCS4B02G385200	10.7865	11.2071	13.4194	12.547	11.9082	11.4203	12.339	11.2634	14.2551	14.9836	7.48999e-05	DE_centralbasal	HORVU.MOREX.r3.4HG0417970		Os03g0109400	HOX10, LF1	Zm00001eb404260		HB-HD-ZIP	TRUE	Selection from DiffExp dataset	Laureyns et al., 2022
TraesCS5B02G047200		TraesCS5A02G043400, TraesCS5D02G052300	42.1703	48.443	42.8198	44.2456	36.4006	36.1272	39.551	38.3607	39.1087	39.3494	2.00234e-07	DE_centralbasal	HORVU.MOREX.r3.5HG0429100		Os12g0612700	HOX33	Zm00001eb031670		HB-HD-ZIP	TRUE	Selection from DiffExp dataset
TraesCS5D02G385300		TraesCS5B02G378000, TraesCS5A02G375800	16.8727	21.792	19.2537	20.1122	18.5634	19.0758	21.4177	18.3646	23.0453	25.1614	5.95365e-06	DE_centralbasal	HORVU.MOREX.r3.5HG0508470		Os03g0640800	OsHB4	Zm00001eb050660, Zm00001eb218730		HB-HD-ZIP	TRUE	Selection from DiffExp dataset
TraesCS7A02G167900		TraesCS7D02G168700, TraesCS7B02G072700	0.521112	1.16675	0.468213	1.34823	0.677602	1.43993	1.57883	2.66554	1.97311	2.50875	6.1195e-18	DE_centralbasal	HORVU.MOREX.r3.7HG0663320		Os06g0208100	Roc8(t)	Zm00001eb278870	HDZIV15_OCL15	HB-HD-ZIP	TRUE	Selection from DiffExp dataset
TraesCS1D02G075700	KNOX3	TraesCS1A02G072800, TraesCS1B02G091700	24.8487	22.9729	27.0277	24.6665	26.1085	23.4956	25.9852	22.3102	18.8363	11.8826	2.35022e-05	DE_centralbasal	HORVU.MOREX.r3.1HG0016370		Os05g0129700	OsKn2	Zm00001eb264910, Zm00001eb354880	lg4a, lg4b	HB-KNOX	TRUE	Selection from DiffExp dataset
TraesCS2B02G268200		TraesCS2D02G256400, TraesCS2A02G267400	4.6103	2.62439	7.11134	3.88872	8.96484	6.5314	9.98665	8.52129	8.41085	4.30394	1.33795e-10	DE_centralbasal	HORVU.MOREX.r3.2HG0154270		Os07g0129700	OsKN3, OSH15	Zm00001eb117820, Zm00001eb299420	gn1	HB-KNOX	TRUE	Selection from DiffExp dataset	Laureyns et al., 2022
TraesCS4A02G256700	KNOX5	TraesCS4D02G058000, TraesCS4B02G057900	70.1593	106.315	104.714	122.141	96.8498	93.278	78.8275	59.9962	45.9405	26.6665	1.69646e-07	DE_centralbasal	HORVU.MOREX.r3.4HG0339120		Os03g0727000	OSH1	Zm00001eb055920	KN-1	HB-KNOX	TRUE	Selection from DiffExp dataset
TraesCS5A02G405900		TraesCS5B02G410600, TraesCS5D02G415900	8.44507	15.062	11.156	16.4715	13.0832	17.452	16.3779	17.2614	12.941	7.47203	3.509e-19	DE_centralbasal	HORVU.MOREX.r3.5HG0513530		Os03g0771500, Os03g0772100	OsH43	Zm00001eb058930		HB-KNOX	TRUE	Selection from DiffExp dataset
TraesCS5D02G415900		TraesCS5B02G410600, TraesCS5A02G405900	10.3633	31.8627	14.7279	39.6133	24.8751	68.3792	51.2353	68.1571	47.257	30.0179	7.28128e-75	DE_centralbasal	HORVU.MOREX.r3.5HG0513530		Os03g0771500, Os03g0772100	OsH43	Zm00001eb058930		HB-KNOX	TRUE	Selection from DiffExp dataset
TraesCS1A02G052000		TraesCS1D02G054000, TraesCS1B02G069000	9.75318	32.7231	13.0058	27.1026	18.701	21.8876	12.6344	15.2844	5.53698	4.98872	4.04707e-45	DE_centralbasal	HORVU.MOREX.r3.1HG0010970		Os05g0118700	LSY1	Zm00001eb265710, Zm00001eb355310	wox3A	HB-WOX	TRUE	Selection from DiffExp dataset
TraesCS1B02G427400		TraesCS1A02G399400, TraesCS1D02G406900	0.56877	3.59712	0.281593	1.79731	2.45263	5.14506	3.17371	2.33442	1.20658	1.1551	2.88239e-62	DE_centralbasal	HORVU.MOREX.r3.1HG0088440		Os05g0564500	OsWOX9C	Zm00001eb295920	wox9C	HB-WOX	TRUE	Selection from DiffExp dataset
TraesCS2A02G491900			0.812141	5.04605	2.39216	7.86693	0.581224	1.04537	0.472683	0.356722	0.155909	0.133972	8.58229e-19	DE_centralbasal	HORVU.MOREX.r3.2HG0201080		Os04g0663600	WOX1	Zm00001eb067310, Zm00001eb280440, Zm00001eb433010	wus2	HB-WOX	TRUE	Selection from DiffExp dataset
TraesCS3D02G244300		TraesCS3A02G247200, TraesCS3B02G272200	2.70234	12.1871	3.58967	10.5207	3.61381	4.92769	3.26798	4.34041	2.44593	1.74093	7.93245e-33	DE_centralbasal	HORVU.MOREX.r3.3HG0278560		Os01g0667400	DWT1	Zm00001eb157360, Zm00001eb359810		HB-WOX	TRUE	Selection from DiffExp dataset
TraesCS5D02G162600		TraesCS5A02G157300, TraesCS5B02G156400	6.848	1.51521	3.00239	1.11321	1.6179	2.76579	3.35794	4.57766	2.40362	2.97013	2.26901e-11	DE_centralbasal	HORVU.MOREX.r3.5HG0467090		Os11g0102100, Os12g0101600	WOX3	Zm00001eb197430		HB-WOX	TRUE	Selection from DiffExp dataset
TraesCS2B02G464200	LFY	TraesCS2A02G443100, TraesCS2D02G442200	79.5653	76.1004	96.6366	88.6338	93.3985	45.482	56.0138	43.0929	22.238	11.3383	1.06941e-07	DE_centralbasal	HORVU.MOREX.r3.2HG0194240		Os04g0598300	RFL	Zm00001eb071990, Zm00001eb430240	FL_0	LFY	TRUE	Selection from DiffExp dataset
TraesCS3A02G093200	RA2	TraesCS3B02G108500, TraesCS3D02G093500	20.4727	21.9588	22.1683	19.8112	11.6008	8.15587	7.8354	3.63983	3.53792	0.755111	2.73562e-16	DE_centralbasal	HORVU.MOREX.r3.3HG0233930	RA2		ra2	Zm00001eb123060	ra2	LOB	TRUE	Selection from DiffExp dataset
TraesCS3B02G435700		TraesCS3A02G402300, TraesCS3D02G397200	6.14417	7.57876	4.02046	6.74491	4.18501	7.34424	9.80114	15.4252	9.70259	11.5967	1.91142e-07	DE_centralbasal	HORVU.MOREX.r3.3HG0306540		Os01g0889400	CRL1L3	Zm00001eb145150	LBD6_1	LOB	TRUE	Selection from DiffExp dataset	Thiel et al., 2021
TraesCS4A02G236200		TraesCS4B02G078800, TraesCS4D02G077600	21.9932	20.9057	12.9375	11.1412	9.07307	7.52393	2.02785	0.618139	0.500568	0.0352019	1.301e-14	DE_centralbasal	HORVU.MOREX.r3.4HG0342720		Os03g0609500	OsLBD38	Zm00001eb051620	LBD37_3	LOB	TRUE	Selection from DiffExp dataset
TraesCS3A02G434900		TraesCS3D02G427900	3.45646	4.0297	3.36656	5.72886	6.85592	17.1329	11.6007	12.8318	11.1089	8.55295	0.000529369	DE_centralbasal			Os01g0922800	MADS51			MADS-M-type	TRUE	Selection from DiffExp dataset	Schilling et al., 2020
TraesCS1A02G199600		TraesCS1B02G214500, TraesCS1D02G203300	11.0863	11.1927	16.6858	17.2828	26.3783	21.1782	25.7123	18.2208	17.7905	8.84002	9.99792e-07	DE_centralbasal	HORVU.MOREX.r3.1HG0054220		Os10g0536100	OsMADS56	Zm00001eb393670	MADS76	MADS-MIKC	TRUE	Selection from DiffExp dataset	Schilling et al., 2020
TraesCS2A02G174300	FUL3	TraesCS2B02G200800, TraesCS2D02G181400	37.2766	24.7846	37.1313	25.8799	49.2791	41.5157	50.1284	40.746	48.1831	45.8008	3.41227e-08	DE_centralbasal	HORVU.MOREX.r3.2HG0127410		Os07g0605200	MADS18	Zm00001eb327040	m28	MADS-MIKC	TRUE	Selection from DiffExp dataset	Schilling et al., 2020
TraesCS2B02G281000	FUL2	TraesCS2D02G262700, TraesCS2A02G261200	8.1423	4.69829	13.3659	7.75445	22.3905	22.5844	37.0838	30.7804	44.5024	41.4715	2.2573e-05	DE_centralbasal	HORVU.MOREX.r3.2HG0156870		Os07g0108900	DEP / OsMADS15	Zm00001eb298680		MADS-MIKC	TRUE	Selection from DiffExp dataset	Schilling et al., 2020
TraesCS3A02G314300	AG2	TraesCS3B02G157500, TraesCS3D02G140200	4.64075	1.92507	3.20327	1.44857	1.10795	0.43175	2.43227	4.74378	2.5435	3.43855	0.00041705	DE_centralbasal	HORVU.MOREX.r3.3HG0243770						MADS-MIKC	TRUE	Selection from DiffExp dataset	Schilling et al., 2020
TraesCS3D02G284200	AGL14	TraesCS3B02G318300, TraesCS3A02G284400	23.7708	46.7092	43.9841	80.8507	97.8873	232.323	181.154	282.039	211.292	188.667	1.56254e-23	DE_centralbasal	HORVU.MOREX.r3.3HG0286170		Os01g0726400	MADS32	Zm00001eb154380		MADS-MIKC	TRUE	Selection from DiffExp dataset	Schilling et al., 2020
TraesCS4B02G245800	SEP1-1	TraesCS4D02G245200, TraesCS4A02G078700	0.178878	0.0720153	0.262738	0.15188	0.432592	3.19065	3.12526	9.99886	6.00174	10.7609	4.00046e-09	DE_centralbasal	HORVU.MOREX.r3.4HG0396440			OsMADS1	Zm00001eb008690, Zm00001eb400120	MADS14	MADS-MIKC	TRUE	Selection from DiffExp dataset	Schilling et al., 2020
TraesCS5A02G515500		TraesCS4B02G346700, TraesCS4D02G341700	19.4263	26.8056	21.9491	26.0491	23.127	20.2695	15.3187	11.2693	11.1256	9.27427	3.0745e-09	DE_centralbasal	HORVU.MOREX.r3.4HG0412460		Os03g0122600	OsMADS50	Zm00001eb001670, Zm00001eb403750	mads1	MADS-MIKC	TRUE	Selection from DiffExp dataset	Schilling et al., 2020
TraesCS5B02G396600	VRN1	TraesCS5D02G401500, TraesCS5A02G391700	84.299	62.188	94.628	65.8969	96.2153	71.1338	89.8594	60.2427	70.1153	65.7178	9.80111e-11	DE_centralbasal	HORVU.MOREX.r3.1HG0050060, HORVU.MOREX.r3.5HG0511210		Os03g0752800	MADS14	Zm00001eb057540, Zm00001eb118120, Zm00001eb214750		MADS-MIKC	TRUE	Selection from DiffExp dataset	Schilling et al., 2020
TraesCS5B02G396700	SEP1-6	TraesCS5A02G391800, TraesCS5D02G401700	16.2337	35.5602	25.7063	35.1675	26.4415	23.8712	21.0054	10.6942	8.25472	7.39075	3.07547e-14	DE_centralbasal	HORVU.MOREX.r3.5HG0511250			OsMADS34, PAP2	Zm00001eb057560, Zm00001eb214740		MADS-MIKC	TRUE	Selection from DiffExp dataset	Schilling et al., 2020
TraesCS5D02G118200		TraesCS5A02G117500, TraesCS5B02G115100	3.44463	6.41546	2.16741	5.13481	2.43412	1.72603	1.74078	1.50782	2.15293	2.71839	3.25901e-11	DE_centralbasal	HORVU.MOREX.r3.1HG0024860		Os12g0207000	OsMADS13	Zm00001eb138380, Zm00001eb411130	MADS13_1, MADS2	MADS-MIKC	TRUE	Selection from DiffExp dataset	Schilling et al., 2020
TraesCS6A02G313800	SVP-1	TraesCS6B02G343900, TraesCS6D02G293200	31.5862	4.14714	12.6532	3.88637	9.60196	0.218719	8.39445	4.722	7.37544	7.40013	2.13442e-26	DE_centralbasal	HORVU.MOREX.r3.6HG0616500		Os02g0761000	OsMADS22	Zm00001eb193790, Zm00001eb255670	MADS73	MADS-MIKC	TRUE	Selection from DiffExp dataset	Schilling et al., 2020
TraesCS7A02G175200	VRT2	TraesCS7D02G176700, TraesCS7B02G080300	18.7	4.08138	12.4333	5.84038	15.6574	1.97595	11.6926	2.61058	7.00981	0.89589	5.12376e-19	DE_centralbasal	HORVU.MOREX.r3.7HG0664320		Os06g0217300	OsMADS55			MADS-MIKC	TRUE	Selection from DiffExp dataset	Thiel et al., 2021, Schilling et al., 2020
TraesCS7A02G383800	AP3	TraesCS7D02G380300, TraesCS7B02G286600	6.79753	2.82894	7.36739	2.92958	4.23543	0.185968	9.19275	21.2728	26.9345	44.1103	9.39154e-16	DE_centralbasal	HORVU.MOREX.r3.7HG0721170		Os06g0712700	SPW1	Zm00001eb272490	silky1	MADS-MIKC	TRUE	Selection from DiffExp dataset	Schilling et al., 2020
TraesCS7D02G120500	SEP1-4		0.0603211	3.18384	0.161709	4.56586	2.57164	29.7185	12.6553	24.7694	14.1028	23.025	3.34122e-86	DE_centralbasal			Os06g0162800	OsMADS5	Zm00001eb271400, Zm00001eb375830	AGL9, MADS5_0	MADS-MIKC	TRUE	Selection from DiffExp dataset	Schilling et al., 2020
TraesCS7D02G120600	SEP1-5	TraesCS7B02G021000, TraesCS7A02G122100	0	3.11138	0.090217	5.36282	0.666755	17.7043	2.35726	9.34491	2.13469	12.3406	1.44384e-53	DE_centralbasal	HORVU.MOREX.r3.7HG0654930		Os06g0162800	OsMADS5	Zm00001eb271400, Zm00001eb375830	AGL9, MADS5_0	MADS-MIKC	TRUE	Selection from DiffExp dataset	Schilling et al.
TraesCS7D02G246100	CUC3	TraesCS7B02G143900, TraesCS7A02G247600	45.7845	61.1133	63.2613	59.5326	52.703	63.0811	35.6236	25.054	7.85721	4.40127	7.53925e-05	DE_centralbasal	HORVU.MOREX.r3.7HG0680310		Os08g0511200	OsCUC3	Zm00001eb035180		NAC	TRUE	Selection from DiffExp dataset
TraesCS7D02G342300		TraesCS7A02G334800, TraesCS7B02G246300	18.7057	46.626	14.7959	27.2044	18.4291	29.5386	21.3127	22.3995	8.10479	8.16104	1.54499e-54	DE_centralbasal	HORVU.MOREX.r3.7HG0712060		Os06g0344900	OMTN5	Zm00001eb264380	NAC098_0	NAC	TRUE	Selection from DiffExp dataset
TraesCS6A02G287300	LEC1	TraesCS6B02G316600, TraesCS6D02G268000	35.2189	31.8885	36.0123	19.9498	24.4332	0.223151	39.4763	0.137504	1.62566	0.0417062	4.30111e-15	DE_centralbasal	HORVU.MOREX.r3.6HG0611100		Os02g0725700	OsLEC1	Zm00001eb189490, Zm00001eb253260	Lec1	NF-YB	TRUE	Selection from DiffExp dataset	Thiel et al., 2021
TraesCS6D02G286800		TraesCS6A02G307500, TraesCS6B02G336100	0.0592305	2.39249	0.408037	1.78397	1.09409	1.48088	0.710343	0.37093	0.108159	0.0836193	9.45135e-16	DE_centralbasal	HORVU.MOREX.r3.6HG0615300				Zm00001eb372360		RWP-RK	TRUE	Selection from DiffExp dataset
TraesCS5A02G265900	SPL17	TraesCS5D02G273900, TraesCS5B02G265600	71.2639	30.2845	49.1187	28.4572	37.6343	11.5541	31.7668	7.0344	4.91341	1.85988	9.9924e-11	DE_centralbasal	HORVU.MOREX.r3.5HG0490900		Os09g0491532	OsSPL17	Zm00001eb316740	SPL17_2	SBP	TRUE	Selection from DiffExp dataset
TraesCS7A02G246500	SPL14	TraesCS7B02G144900, TraesCS7D02G245200	350.465	378.689	327.414	327.175	191.089	124.005	69.1451	34.7699	26.9953	10.4947	4.12528e-07	DE_centralbasal	HORVU.MOREX.r3.7HG0679980		Os08g0509600	WFP	Zm00001eb035030	ub2	SBP	TRUE	Selection from DiffExp dataset
TraesCS7A02G260500		TraesCS7D02G261500, TraesCS7B02G158500	2.04914	1.69464	1.88304	1.64966	1.88979	1.45143	2.32448	2.59186	4.71809	7.98686	0.000668902	DE_centralbasal	HORVU.MOREX.r3.7HG0684000		Os08g0531600	GW8	Zm00001eb175150, Zm00001eb175190	Not1, tga1	SBP	TRUE	Selection from DiffExp dataset
TraesCS4B02G042700	TB1	TraesCS4D02G040100, TraesCS4A02G271300	7.24643	2.91337	9.06845	4.17533	8.00078	1.21515	5.73273	1.27877	3.96355	1.1532	2.10784e-21	DE_centralbasal	HORVU.MOREX.r3.4HG0336690, HORVU.MOREX.r3.4HG0336700, HORVU.MOREX.r3.4HG0336720		Os03g0706500	FC1	Zm00001eb054440, Zm00001eb216630	TCP1	TCP	TRUE	Selection from DiffExp dataset
TraesCS5A02G185600		TraesCS5B02G183700, TraesCS5D02G190700	1.86327	0.156746	1.61224	0.450834	5.51199	1.80693	3.54365	4.96108	3.91047	3.46055	0.000472302	DE_centralbasal			Os09g0334500	WRKY74	Zm00001eb098330, Zm00001eb310260, Zm00001eb310270	WRKY46_1	WRKY	TRUE	Selection from DiffExp dataset
TraesCS5D02G232900		TraesCS5A02G225600, TraesCS5B02G224100	9.27581	4.36557	6.45624	5.13877	7.56584	12.4081	11.2318	16.9102	7.34404	2.61055	1.94164e-07	DE_centralbasal	HORVU.MOREX.r3.5HG0484070		Os09g0417600	WRKY76	Zm00001eb312870		WRKY	TRUE	Selection from DiffExp dataset
TraesCS3A02G000600		TraesCS3D02G009200, TraesCS3B02G003500, TraesCS3B02G002300	0.275336	0.0442763	0.427047	0.076247	0.489654	0.311333	0.817192	0.683673	0.970259	0.978806	0.000370736	DE_centralbasal	HORVU.MOREX.r3.3HG0218140						bHLH	TRUE	Selection from DiffExp dataset
TraesCS3A02G350600	BA1	TraesCS3D02G344600, TraesCS3B02G383000	37.3888	62.7999	34.5419	41.2374	21.3117	28.2059	16.8351	13.2063	4.02996	1.5456	2.43307e-08	DE_centralbasal			Os01g0831000	LAX1	Zm00001eb148990	BA1	bHLH	TRUE	Selection from DiffExp dataset	Thiel et al., 2021
TraesCS4A02G016000	ILI3	TraesCS4D02G286800, TraesCS4B02G288000	4.4877	9.41045	8.79336	10.5118	2.09953	0.427229	2.13989	1.7526	5.16673	5.68089	7.47568e-06	DE_centralbasal	HORVU.MOREX.r3.4HG0403770		Os03g0171700	ILI3	Zm00001eb005540, Zm00001eb402170		bHLH	TRUE	Selection from DiffExp dataset	Thiel et al., 2021
TraesCS5A02G230500		TraesCS5D02G237300, TraesCS5B02G229000	11.801	22.3064	16.3529	23.4226	13.8323	9.02953	11.4896	12.9344	9.45183	6.42443	1.55235e-09	DE_centralbasal	HORVU.MOREX.r3.5HG0484930		Os09g0410700	OsbHLH039	Zm00001eb099390	BHLH30_1	bHLH	TRUE	Selection from DiffExp dataset
TraesCS5A02G515800		TraesCS4B02G347100, TraesCS4D02G342000	5.72704	19.1133	8.06437	18.0792	15.1166	15.1162	13.8904	9.95195	7.64083	6.88762	3.65115e-16	DE_centralbasal	HORVU.MOREX.r3.4HG0412560		Os03g0122100	OsbHLH052	Zm00001eb001630, Zm00001eb403770		bHLH	TRUE	Selection from DiffExp dataset
TraesCS5D02G449200	BHLH007	TraesCS5B02G445900, TraesCS5A02G441900	2.76518	5.59739	3.40518	5.22215	3.13723	4.55329	4.36473	5.5048	5.05921	7.25852	4.41589e-17	DE_centralbasal	HORVU.MOREX.r3.5HG0519660		Os03g0797600	OsbHLH098	Zm00001eb212930		bHLH	TRUE	Selection from DiffExp dataset
TraesCS6A02G373500		TraesCS6D02G357700, TraesCS6B02G411300	48.0682	32.2886	38.4971	27.639	32.1069	24.5627	25.7433	17.7232	13.823	13.2715	7.32522e-07	DE_centralbasal	HORVU.MOREX.r3.6HG0627040		Os02g0805250	OsbHLH107	Zm00001eb258240	bHLH168	bHLH	TRUE	Selection from DiffExp dataset	Thiel et al., 2021
TraesCS2A02G467100		TraesCS2D02G467100, TraesCS2B02G489900	51.5261	29.7569	57.5541	49.4085	116.289	97.8469	85.9449	60.5355	56.1403	36.3537	5.20634e-06	DE_centralbasal	HORVU.MOREX.r3.2HG0194820		Os02g0833600	OsbZIP24	Zm00001eb259650		bZIP	TRUE	Selection from DiffExp dataset
TraesCS2A02G495400		TraesCS2D02G495700, TraesCS2B02G523600	25.7062	43.5093	18.5658	34.0732	15.6022	25.1166	13.0127	11.2023	2.73415	1.51693	6.09896e-21	DE_centralbasal	HORVU.MOREX.r3.2HG0201700						bZIP	TRUE	Selection from DiffExp dataset
TraesCS3A02G372400		TraesCS3D02G365200, TraesCS3B02G404800	2.6059	5.58989	2.58974	3.78425	0.990206	1.31005	1.01673	1.10127	1.91606	2.91107	6.8866e-06	DE_centralbasal	HORVU.MOREX.r3.3HG0300720		Os01g0859500	OsLG2	Zm00001eb147220, Zm00001eb366880	LG2	bZIP	TRUE	Selection from DiffExp dataset
TraesCS5A02G508600		TraesCS4D02G335000, TraesCS4B02G338700	115.501	33.9524	102.144	40.9704	74.4368	42.1889	46.1431	38.3337	17.636	10.3381	7.70788e-45	DE_centralbasal	HORVU.MOREX.r3.4HG0411520			OsUBQ6			bZIP	TRUE	Selection from DiffExp dataset
TraesCS7A02G207100		TraesCS7B02G114300, TraesCS7D02G209800	12.9208	16.9291	14.7136	19.0426	16.9646	15.8095	12.8587	10.2313	4.45474	3.13668	3.04484e-09	DE_centralbasal	HORVU.MOREX.r3.7HG0670600		Os01g0882200, Os06g0265400, Os10g0566200	OsbZIP47	Zm00001eb280500	FEA4, FEA4, FEA4	bZIP	TRUE	Selection from DiffExp dataset
TraesCS4D02G086300		TraesCS4B02G089700, TraesCS4A02G226800	29.5745	51.739	27.1965	41.2854	31.1466	58.6103	36.8278	52.3893	29.4099	35.5398	2.2916e-23	DE_centralbasal	HORVU.MOREX.r3.4HG0344270		Os11g0243300	OsZHD4	Zm00001eb168120		zf-HD	TRUE	Selection from DiffExp dataset
TraesCS1A02G154900	TAW1	TraesCS1B02G172100, TraesCS1D02G153700	89.6252	12.6444	29.2636	4.45821	6.21673	0.945446	8.95915	1.26152	1.2708	1.76659	2.25155e-14	DE_centralbasal	HORVU.MOREX.r3.1HG0043170		Os10g0478000	G1L5	Zm00001eb045800, Zm00001eb221810	G1L5_0, G1L5_1		FALSE	Selection from DiffExp dataset
TraesCS1D02G373800		TraesCS1B02G386600, TraesCS1A02G388600, TraesCS1A02G367900, TraesCS1B02G386500	586.687	789.83	657.451	871.118	746.722	864.14	839.817	992.515	967.721	1057.88	3.36071e-23	DE_centralbasal	HORVU.MOREX.r3.1HG0079250, HORVU.MOREX.r3.1HG0079280, HORVU.MOREX.r3.1HG0080550				Zm00001eb357340	H2B2_1, H2B2_1, H2B2_1		FALSE	Selection from DiffExp dataset
TraesCS2A02G168900		TraesCS2D02G176500, TraesCS2B02G195200	1.35458	4.73857	1.61549	2.40381	1.32949	0.803407	0.332801	0.161868	0.229283	0.73901	6.79267e-22	DE_centralbasal	HORVU.MOREX.r3.2HG0125150		Os07g0188000	OsAGO14	Zm00001eb093840, Zm00001eb097490, Zm00001eb097500, Zm00001eb116180, Zm00001eb116620, Zm00001eb236870, Zm00001eb239630, Zm00001eb258420, Zm00001eb276660, Zm00001eb340540, Zm00001eb424950, Zm00001eb429320			FALSE	Selection from DiffExp dataset
TraesCS2B02G260800		TraesCS2A02G235900, TraesCS2D02G241800	54.5653	80.8113	53.8113	67.63	40.5185	59.2921	59.4789	71.3142	57.5735	63.038	2.51034e-41	DE_centralbasal	HORVU.MOREX.r3.2HG0151710		Os07g0182900	MET1B	Zm00001eb301620, Zm00001eb301630			FALSE	Selection from DiffExp dataset
TraesCS2B02G399800		TraesCS2D02G378900, TraesCS2A02G382500	80.3353	6.45805	13.5626	3.47185	3.10952	0.476772	6.01161	0.331348	0.21898	0.153541	1.05967e-07	DE_centralbasal	HORVU.MOREX.r3.2HG0181760		Os04g0516200	OsG1L4	Zm00001eb426660	G1L3_3		FALSE	Selection from DiffExp dataset
TraesCS2D02G079600	Ppd1	TraesCS2A02G081900	3.2829	0.771206	3.62099	1.00792	3.37855	1.18196	2.36163	1.08825	0.850929	0.49559	3.25991e-19	DE_centralbasal	HORVU.MOREX.r3.2HG0107710		Os07g0695100	Hd2	Zm00001eb112080, Zm00001eb331630			FALSE	Selection from DiffExp dataset
TraesCS3A02G043300		TraesCS3D02G037400, TraesCS3B02G040200	12.0947	22.1334	10.7611	13.9265	3.97578	6.90505	10.6408	18.4696	8.89556	9.0631	2.45358e-09	DE_centralbasal	HORVU.MOREX.r3.3HG0222050		Os01g0129200	SL1	Zm00001eb125440, Zm00001eb335100			FALSE	Selection from DiffExp dataset
TraesCS3A02G143100	FT2	TraesCS3B02G162000, TraesCS3D02G144500	3.07742	0.792799	5.5476	2.57778	4.59356	14.0634	34.2254	30.8095	16.7838	12.6724	9.80629e-07	DE_centralbasal	HORVU.MOREX.r3.3HG0244930	FT2	Os01g0218500	OsFTL1	Zm00001eb338650	ZCN14		FALSE	Selection from DiffExp dataset
TraesCS3A02G311100		TraesCS3B02G161000, TraesCS3D02G143300, TraesCS3D02G143500	2.55529	1.32709	1.46435	0.614756	0.0999904	0.102075	0.126232	0.204778	0.102548	0.542312	1.49157e-05	DE_centralbasal	HORVU.MOREX.r3.3HG0244570	CKX2.2	Os01g0197700	Gn1a	Zm00001eb337910, Zm00001eb337920			FALSE	Selection from DiffExp dataset
TraesCS3A02G441700		TraesCS3D02G434500, TraesCS3B02G475600	23.372	13.3465	19.2508	11.9186	16.9801	15.9242	14.1086	14.4759	10.6787	8.58456	6.83262e-12	DE_centralbasal	HORVU.MOREX.r3.3HG0312290		Os01g0927500		Zm00001eb142560	CRN		FALSE	Selection from DiffExp dataset
TraesCS3D02G124500	GA3ox-D2	TraesCS3B02G141800, TraesCS3A02G122600	5.59448	1.69913	4.35449	1.34465	1.84412	0.1696	0.579774	0.915639	0.443841	0.790392	6.41469e-11	DE_centralbasal	HORVU.MOREX.r3.3HG0240140	GA3ox2	Os01g0177400, Os04g0517600	D18	Zm00001eb122500	Dwarf1		FALSE	Selection from DiffExp dataset
TraesCS4A02G409200	RCN4-1	TraesCS4B02G307600, TraesCS4D02G305800	1.22928	0.0433557	0.365457	0.0562264	1.11866	1.11979	10.676	8.45488	12.4367	0.902667	1.12082e-07	DE_centralbasal	HORVU.MOREX.r3.4HG0407080		Os04g0411400	Rcn4	Zm00001eb084030	ZCN4		FALSE	Selection from DiffExp dataset
TraesCS4B02G050200		TraesCS4D02G050400, TraesCS4A02G264800	3.74342	1.89822	3.3938	2.20786	3.61198	3.06337	5.60728	4.6209	8.09621	5.41409	2.95376e-05	DE_centralbasal	HORVU.MOREX.r3.4HG0337770							FALSE	Selection from DiffExp dataset
TraesCS4B02G064000		TraesCS4D02G062900, TraesCS4A02G250600	55.3875	46.7415	55.6994	73.2794	82.5934	114.538	119.838	131.191	92.0187	67.8247	4.99215e-06	DE_centralbasal	HORVU.MOREX.r3.4HG0339920		Os03g0733600	OsGIF3	Zm00001eb056300	GIF1		FALSE	Selection from DiffExp dataset
TraesCS4B02G084800		TraesCS4A02G231200, TraesCS4D02G082700	0.0856769	0.0588265	0.0267795	0.102349	0.217516	0.614002	0.745556	2.08047	4.14791	7.89672	3.45921e-06	DE_centralbasal	HORVU.MOREX.r3.4HG0343610		Os03g0416300					FALSE	Selection from DiffExp dataset
TraesCS4D02G076900		TraesCS4B02G078300, TraesCS4A02G236700	14.6189	19.1924	15.148	18.972	15.3462	18.3395	18.06	22.1932	20.6787	23.7274	4.64919e-18	DE_centralbasal	HORVU.MOREX.r3.4HG0342640		Os03g0607600	CycA3	Zm00001eb051770, Zm00001eb219220	CYCA3-1_1		FALSE	Selection from DiffExp dataset
TraesCS4D02G296400	FDH	TraesCS4A02G007400, TraesCS4B02G297500	44.3768	48.0257	35.3943	47.9002	31.2086	41.0325	43.5495	60.5377	41.4693	44.4181	9.15444e-05	DE_centralbasal	HORVU.MOREX.r3.4HG0405320	Fdh	Os03g0181500	ONI1	Zm00001eb006020			FALSE	Selection from DiffExp dataset
TraesCS5A02G098300	HTA3	TraesCS5B02G103600, TraesCS5D02G110600	24.5615	39.1229	19.3559	30.6383	16.8248	21.3573	26.658	35.4996	32.2333	35.8044	1.18151e-42	DE_centralbasal	HORVU.MOREX.r3.5HG0446810		Os12g0530000		Zm00001eb410730			FALSE	Selection from DiffExp dataset
TraesCS5A02G165400		TraesCS5B02G162600, TraesCS5D02G169900	14.4716	4.47213	18.2991	8.92063	47.9695	10.8391	41.5823	12.4708	41.7897	28.7456	4.47335e-06	DE_centralbasal	HORVU.MOREX.r3.5HG0468970, HORVU.MOREX.r3.5HG0469020	RBCS	Os12g0274700, Os12g0291100, Os12g0291200, Os12g0291400, Os12g0292400	RBCS	Zm00001eb092540, Zm00001eb197410	RBCS		FALSE	Selection from DiffExp dataset
TraesCS5B02G509600		TraesCS5D02G509700, TraesCS4A02G363800	115.908	130.387	131.759	127.743	108.825	120.863	111.599	115.95	101.43	120.996	1.25017e-10	DE_centralbasal	HORVU.MOREX.r3.5HG0529120, HORVU.MOREX.r3.5HG0529130		Os02g0519900, Os04g0118400		Zm00001eb063810, Zm00001eb063840, Zm00001eb063860, Zm00001eb311640, Zm00001eb371200	LOS1_2, LOS1_2		FALSE	Selection from DiffExp dataset
TraesCS5B02G560300		TraesCS4A02G319100, TraesCS5D02G566200	0.224725	0.00959698	0.154299	0.0648309	0.224317	0.363312	0.684254	1.14951	0.783028	0.975541	3.16003e-05	DE_centralbasal	HORVU.MOREX.r3.5HG0536610	GA20ox1	Os03g0856700	GA20OX1	Zm00001eb064970			FALSE	Selection from DiffExp dataset
TraesCS5D02G136300	TFL1	TraesCS5A02G128600, TraesCS5B02G127600	5.46812	1.06342	1.81918	0.373894	1.0848	0.457047	1.39534	2.63849	1.84701	3.17881	5.37196e-12	DE_centralbasal	HORVU.MOREX.r3.5HG0460080		Os11g0152500	RCN1	Zm00001eb164120, Zm00001eb197000, Zm00001eb406740	ZCN1, ZCN3		FALSE	Selection from DiffExp dataset
TraesCS6B02G251600		TraesCS6D02G204800, TraesCS6A02G230100	82.8413	116.946	90.6068	122.504	77.6214	105.936	127.654	125.923	129.862	124.761	1.1545e-12	DE_centralbasal	HORVU.MOREX.r3.6HG0594230		Os02g0613900		Zm00001eb184610, Zm00001eb247050			FALSE	Selection from DiffExp dataset
TraesCS7A02G076500		TraesCS7D02G072200	19.4761	36.3859	31.9811	46.5923	28.6865	27.8863	16.1387	15.4086	5.09103	3.65898	3.92193e-06	DE_centralbasal	HORVU.MOREX.r3.7HG0647300		Os06g0136900	DP1	Zm00001eb270060			FALSE	Selection from DiffExp dataset
TraesCS7B02G364900		TraesCS7A02G464400, TraesCS7D02G452000	1.37764	1.06908	4.82003	8.34078	9.48924	7.42634	8.53264	8.07407	8.14171	6.36723	7.09515e-05	DE_centralbasal	HORVU.MOREX.r3.7HG0735700		Os06g0677000	DEP3	Zm00001eb224740			FALSE	Selection from DiffExp dataset
TraesCS7B02G384000	WAPO	TraesCS7A02G481600, TraesCS7D02G468700	31.1902	19.1532	19.0177	6.90254	7.11244	0.487892	5.7781	5.85293	0.874671	0.159409	0.000194384	DE_centralbasal	HORVU.MOREX.r3.7HG0738310		Os06g0665400	APO1				FALSE	Selection from DiffExp dataset
TraesCS7B02G413900	MND1	TraesCS7A02G506400, TraesCS7D02G494500	21.9714	0.314599	10.1719	0.534821	4.43117	0.0300457	5.50298	0.218273	0.173906	0.506348	1.01637e-18	DE_centralbasal	HORVU.MOREX.r3.7HG0742750	MND1	Os06g0650300	OsglHAT1	Zm00001eb275010			FALSE	Selection from DiffExp dataset
TraesCS7D02G521200		TraesCS7A02G533800	1.96924	5.93191	2.40655	3.88353	2.62225	4.74667	4.57575	5.92962	2.64834	5.76946	3.55799e-26	DE_centralbasal	HORVU.MOREX.r3.7HG0747230		Os06g0717200	FON1	Zm00001eb228140	TD1		FALSE	Selection from DiffExp dataset
TraesCSU02G093200			93.8456	133.47	76.4362	111.686	76.9453	98.736	112.541	142.761	161.859	215.467	3.07298e-10	DE_centralbasal	HORVU.MOREX.r3.7HG0654410							FALSE	Selection from DiffExp dataset
TraesCS7A02G292900		TraesCS7D02G292500, TraesCS7B02G186900	20.8876	17.0627	18.2423	13.0858	18.2056	15.9242	15.963	14.6508	15.518	13.9541	0.0177063						Zm00001eb415010		AP2/ERF-AP2	TRUE
TraesCS2B02G136100	FZP	TraesCS2A02G116900, TraesCS2D02G118200	0	0	0	0	7.51516	8.87036	5.48639	3.0247	0.491026	0.106796	0.010085		HORVU.MOREX.r3.2HG0114260		Os07g0669500	FZP	Zm00001eb111080, Zm00001eb330200	ERF086_0, EREB183	AP2/ERF-ERF	TRUE
TraesCS4D02G080200		TraesCS4A02G233900, TraesCS4B02G081600	2.52109	3.55953	2.48852	2.51496	2.51471	2.26643	2.3959	1.71735	1.01409	1.13488	0.00826062		HORVU.MOREX.r3.4HG0343160		Os03g0619600, Os03g0619800		Zm00001eb051360, Zm00001eb051370, Zm00001eb219020		B3	TRUE		Thiel et al., 2021
TraesCS5B02G514600		TraesCS4A02G358000, TraesCS5D02G514900	0.0617352	0.071372	0.22873	0.582786	0	0.00894543	0.0275574	0.0806687	0.00646082	0	1		HORVU.MOREX.r3.4HG0366420, HORVU.MOREX.r3.5HG0518220						B3	TRUE
TraesCS7A02G066900		TraesCS7D02G061300	8.358	6.36986	10.1117	7.71887	10.6712	8.73952	8.65218	7.96014	7.86113	6.25583	0.0192133		HORVU.MOREX.r3.7HG0644500		Os06g0130600		Zm00001eb378270		BBR-BPC	TRUE
TraesCS5A02G401800	SP3	TraesCS5B02G406500, TraesCS5D02G412000	24.3588	26.6661	29.2718	26.6506	15.475	13.2079	13.817	15.8472	8.09254	5.36936	0.0638136		HORVU.MOREX.r3.5HG0512830		Os03g0764900	OsDof15	Zm00001eb058480, Zm00001eb214170	DOF24, DOF25	C2C2-Dof	TRUE
TraesCS3D02G233200		TraesCS3A02G219300	0.312695	0.271964	0.350262	0.148009	0.512339	0.289968	0.298501	0.292608	1.03906	1.00692	1		HORVU.MOREX.r3.3HG0271180						CPP	TRUE
TraesCS5A02G203200		TraesCS5B02G201900, TraesCS5D02G209600	5.65179	4.30722	5.77909	4.72995	4.52377	5.6005	5.65028	8.35722	4.47876	4.71337	0.0176195		HORVU.MOREX.r3.5HG0478780		Os09g0395300	RL9	Zm00001eb311960		GARP-G2-like	TRUE		Laureyns et al., 2022
TraesCS6D02G011600		TraesCS6A02G007300, TraesCS6B02G012800	0.192398	0.287251	0.611819	0.78492	1.35831	1.60014	2.61431	1.90518	4.19983	4.21064	0.612679		HORVU.MOREX.r3.6HG0540370						GARP-G2-like	TRUE
TraesCS7D02G379200	MOC1	TraesCS7A02G382800, TraesCS7B02G285500	6.03345	6.72586	6.90288	7.55767	4.13694	4.26322	4.8139	5.6384	3.67354	3.51915	1		HORVU.MOREX.r3.7HG0720900		Os06g0610350	MOC1	Zm00001eb388460		GRAS	TRUE
TraesCS4A02G434900	GRF5	TraesCS7D02G044200	37.8796	28.0128	38.3244	28.2133	44.0052	36.7307	33.1009	31.414	19.7353	15.0584	0.0055179		HORVU.MOREX.r3.7HG0641080		Os06g0116200	OsGRF5	Zm00001eb269150, Zm00001eb378820		GRF	TRUE
TraesCS6A02G335900	GRF10-6	TraesCS6D02G315700, TraesCS6B02G366700	82.4815	62.9397	70.6309	61.8512	47.975	45.5844	42.3813	35.3789	20.6049	18.8459	1		HORVU.MOREX.r3.6HG0620090		Os02g0776900	GRF1	Zm00001eb193180, Zm00001eb256730		GRF	TRUE
TraesCS7A02G165600		TraesCS7D02G166400, TraesCS7B02G070200	29.3105	18.4348	24.8804	18.7889	23.939	20.1935	23.7591	18.8945	11.3649	11.8076	0.471789		HORVU.MOREX.r3.7HG0662690		Os06g0204800	OsGRF2	Zm00001eb278670, Zm00001eb373670	GRF11	GRF	TRUE
TraesCS5B02G246700		TraesCS5A02G249000, TraesCS5D02G256200	54.9012	41.7356	73.6286	61.64	92.4503	59.4154	84.9924	73.1756	127.936	129.082	0.720844		HORVU.MOREX.r3.5HG0488170		Os09g0470500	Oshox4	Zm00001eb101280, Zm00001eb315750	hdz10	HB-HD-ZIP	TRUE
TraesCS7A02G308400		TraesCS7B02G208600, TraesCS7D02G305200	33.8924	33.8036	31.5993	30.4856	22.2199	32.3641	29.9391	36.4334	19.6003	22.088	0.0144957		HORVU.MOREX.r3.7HG0702200		Os08g0136100	Roc7(t)	Zm00001eb416980		HB-HD-ZIP	TRUE
TraesCS3B02G608600		TraesCS3D02G540700, TraesCS3A02G535200	0.468633	0.971785	0.961032	1.25231	3.21217	6.38113	4.29666	2.06042	0.628071	0.164948	0.00466898		HORVU.MOREX.r3.3HG0330190				Zm00001eb296470, Zm00001eb344240	AGL61_0, AGL62_0	MADS-M-type	TRUE
TraesCS7D02G388600		TraesCS7B02G295200, TraesCS7B02G295100, TraesCS7A02G393100	3.567	3.15305	4.1389	3.50786	4.80532	3.73725	3.53604	2.86467	3.55323	2.71292	0.0612315		HORVU.MOREX.r3.7HG0723010		Os01g0340100	OsMADS93	Zm00001eb107600, Zm00001eb340810	MADS46, MADS17	MADS-M-type	TRUE
TraesCS1A02G264300	PI1	TraesCS1D02G264500, TraesCS1B02G275000	1.53452	1.58797	2.61597	1.89386	2.17562	2.08838	11.6357	31.2789	33.8215	45.3026	0.114609		HORVU.MOREX.r3.1HG0065060		Os05g0423400	OsMADS4	Zm00001eb349060, Zm00001eb349070	m18, MADS29	MADS-MIKC	TRUE		Schilling et al., 2020
TraesCS1D02G127700	AG1	TraesCS1A02G125800, TraesCS1B02G144800	0.0249761	0	0	0	0	0.0349847	0.954003	3.12668	4.62553	7.05923	0.290398		HORVU.MOREX.r3.1HG0031260		Os05g0203800	MADS58	Zm00001eb284010	ZAG1	MADS-MIKC	TRUE		Schilling et al., 2020
TraesCS3A02G406500	PI2	TraesCS3D02G401700, TraesCS3B02G440200	0.76622	0.871007	0.620481	0.778803	0.568503	1.13612	3.09834	7.4104	8.81349	14.0859	0.0067361		HORVU.MOREX.r3.3HG0307160		Os01g0883100	OsMADS2	Zm00001eb145660	m16	MADS-MIKC	TRUE		Schilling et al., 2020
TraesCS4D02G243700	SEP1-2	TraesCS4B02G245700	2.33137	1.80008	2.47203	2.01443	4.69606	10.0776	12.7387	15.8045	13.1414	15.9543	0.0219868		HORVU.MOREX.r3.4HG0396400			OsMADS1	Zm00001eb008690, Zm00001eb400120	MADS14, nan	MADS-MIKC	TRUE		Schilling et al., 2020
TraesCS4D02G301100	SVP3	TraesCS4B02G302600, TraesCS4A02G002600	4.44438	0.324703	0.605739	2.7373	0.353791	0.130986	0.273314	0.201514	0.332495	0.333703	0.0450712		HORVU.MOREX.r3.4HG0406150		Os03g0186600	OsMADS47	Zm00001eb006480		MADS-MIKC	TRUE		Schilling et al., 2020
TraesCS5A02G286800	SEP3-2	TraesCS5D02G294500, TraesCS5B02G286100	0.0953413	0.084771	0.0781632	0.0408324	0	0.286745	5.92972	15.7824	14.9207	23.2877	0.0637079		HORVU.MOREX.r3.5HG0494190			OsMADS24			MADS-MIKC	TRUE		Schilling et al., 2020
TraesCS6A02G259000	AGL6	TraesCS6D02G240200, TraesCS6B02G286400	0	0	0	0.0198777	0.342443	3.64871	15.4909	26.5695	17.3682	28.9956	0.143951		HORVU.MOREX.r3.6HG0604360		Os02g0682200	MFO1	Zm00001eb187330, Zm00001eb250710	ZAG3	MADS-MIKC	TRUE		Schilling et al., 2020
TraesCS7D02G261600	SEP3-1	TraesCS7A02G260600, TraesCS7B02G158600	0	0.0162367	0.0143917	1.10866	0	0.146957	4.80255	11.9611	19.7275	35.8981	0.188066		HORVU.MOREX.r3.7HG0684020		Os08g0531700	OsMADS7	Zm00001eb036590	m6	MADS-MIKC	TRUE		Schilling et al., 2020
TraesCS6D02G253300		TraesCS6A02G273200, TraesCS6B02G300600	0.757241	0.859243	1.15316	0.803457	1.27183	0.7964	1.05907	0.522045	0.388761	0.283626	1		HORVU.MOREX.r3.6HG0607680		Os02g0706400		Zm00001eb252160		MYB-related	TRUE
TraesCS7D02G233300		TraesCS7A02G233300	1.36494	0.628918	0.36185	0.322717	0.211735	0.452692	0.719173	0.610115	2.20652	3.05694	1		HORVU.MOREX.r3.7HG0676910		Os12g0522516				MYB-related	TRUE
TraesCS2A02G306800		TraesCS2B02G323500, TraesCS2D02G305300	0.00771725	0	0.0077761	0.195341	0	0	0.397238	0.296913	0.665295	0.364826	0.271297		HORVU.MOREX.r3.2HG0169570	NAC026	Os04g0437000	ONAC079	Zm00001eb082430		NAC	TRUE
TraesCS3D02G401200	nac6D	TraesCS3B02G439600, TraesCS3A02G406000	0.0697639	0.00984938	0.0719018	0.0964913	0.317364	0.123398	0.588692	0.452612	0.445089	0.139364	1		HORVU.MOREX.r3.3HG0307040		Os01g0884300	OsNAC6	Zm00001eb145580		NAC	TRUE
TraesCS7A02G209100		TraesCS7D02G210900, TraesCS7B02G116300, TraesCS7D02G211300	0.0427598	0.0328684	0.063772	0.0627428	0.121926	0.0445983	0.0818385	0.0553908	0.0934034	0.0555879	1		HORVU.MOREX.r3.7HG0668720, HORVU.MOREX.r3.7HG0670950, HORVU.MOREX.r3.7HG0670970, HORVU.MOREX.r3.7HG0671010, HORVU.MOREX.r3.7HG0671160, HORVU.MOREX.r3.7HG0671170, HORVU.MOREX.r3.7HG0671220, HORVU.MOREX.r3.7HG0671300, HORVU.MOREX.r3.7HG0671420, HORVU.MOREX.r3.7HG0678520			OsUBQ11			NAC	TRUE
TraesCS7D02G008500		TraesCS4A02G486200	0.142315	0.0519336	0.197338	0.0824875	0.378377	0.317471	0.506479	0.288832	0.875582	0.808048	1		HORVU.MOREX.r3.7HG0635150		Os06g0104200	OsSWN7	Zm00001eb379460		NAC	TRUE
TraesCS6A02G110100	SPL3	TraesCS6B02G138400, TraesCS6D02G098500	48.5786	42.2158	49.5756	42.2047	34.4973	26.8031	22.3106	18.0979	19.268	18.7254	1		HORVU.MOREX.r3.6HG0557190		Os02g0139400	OsSPL3	Zm00001eb208150, Zm00001eb232050	SBP20, sbp27	SBP	TRUE
TraesCS1A02G241400		TraesCS1D02G241300, TraesCS1B02G253200	30.2876	45.6005	26.897	33.2745	17.8401	14.5281	15.2688	16.8626	9.0712	9.73076	0.00126306		HORVU.MOREX.r3.1HG0058900		Os05g0386201	OsUBQ7	Zm00001eb287060, Zm00001eb347090		SRS	TRUE
TraesCS2D02G019300	TCP22	TraesCS2B02G025700, TraesCS2A02G018000	1.04543	1.42493	3.49585	3.67509	3.62324	3.37743	2.21914	1.85341	2.20643	2.14421	0.779077		HORVU.MOREX.r3.2HG0097880		Os08g0432300	OsTCP22	Zm00001eb041640, Zm00001eb113670, Zm00001eb164370, Zm00001eb179560	TCP11	TCP	TRUE
TraesCS5A02G207300		TraesCS5B02G205600, TraesCS5D02G213400	0.197428	0.575927	1.77175	3.16206	3.06439	2.08503	3.12098	2.4074	2.04063	1.311	0.0469066		HORVU.MOREX.r3.5HG0479720	COM1	Os09g0410500	REP1	Zm00001eb099370, Zm00001eb312380		TCP	TRUE
TraesCS5D02G516300	PCF2	TraesCS4A02G355900, TraesCS5B02G516200	5.56554	5.5448	7.99144	9.7847	10.4427	10.4417	10.7522	14.3522	9.48579	10.9824	0.0930639		HORVU.MOREX.r3.5HG0530230		Os08g0544800	PCF2	Zm00001eb037480		TCP	TRUE
TraesCS7B02G014500		TraesCS7D02G113100, TraesCS7A02G117100	0	0	0.0112615	0	0	0	0.0431159	0.236197	0.949463	8.13396	1		HORVU.MOREX.r3.7HG0654120		Os01g0293100	OsbHLH142	Zm00001eb332170	bHLH16	bHLH	TRUE
TraesCS1A02G306300	FDL2	TraesCS1B02G317100, TraesCS1D02G306000	7.06908	5.83198	8.65672	7.11594	9.43659	8.54724	7.89884	7.72068	9.47767	8.66007	1		HORVU.MOREX.r3.1HG0070040		Os05g0489700	HBF1	Zm00001eb352240	bZIP96	bZIP	TRUE
TraesCS3B02G368300		TraesCS3A02G337200, TraesCS3D02G330300	6.80629	6.01342	7.08131	6.37449	7.78875	7.54247	7.48273	7.1999	7.91959	7.02588	1		HORVU.MOREX.r3.3HG0296180		Os01g0813100	HBF2	Zm00001eb150010, Zm00001eb369160		bZIP	TRUE
TraesCS1A02G077800		TraesCS1B02G095900, TraesCS1D02G079900	15.026	16.8015	19.2864	17.4897	17.4714	9.6032	17.2574	17.6743	13.9743	12.9997	0.00520946		HORVU.MOREX.r3.1HG0017310		Os10g0147400	OsLAX4	Zm00001eb026490			FALSE
TraesCS1A02G156100		TraesCS1D02G154700, TraesCS1B02G173200	0	0.162926	0.139392	0.400095	0.476994	0.680422	1.30887	2.80391	4.91967	6.86722	0.00316036		HORVU.MOREX.r3.1HG0043530		Os10g0479500	LOGL10	Zm00001eb045690, Zm00001eb221650	LOGL10_0		FALSE
TraesCS1A02G392600		TraesCS1D02G400800, TraesCS1B02G420900	4.48289	1.33566	1.45402	0.51563	0.1349	0.0166959	0.154173	0.0865387	0	0	0.0672013		HORVU.MOREX.r3.1HG0087000							FALSE
TraesCS1B02G042200	MT2B	TraesCS1D02G034800	1783.09	1159.86	1570.44	1168.44	1810.96	1333.18	1439.19	937.352	1043.39	1031.18	0.819982		HORVU.MOREX.r3.1HG0005600		Os05g0111300	OsMT2b	Zm00001eb355770			FALSE
TraesCS1B02G274200		TraesCS1D02G263700, TraesCS1A02G263600	0.0291951	0.00495947	0.0110753	0.01374	0.0192223	0.0125023	0.0295448	0.0323979	0	0.0387031	1		HORVU.MOREX.r3.1HG0065220		Os05g0421900	GA20OX4				FALSE
TraesCS1B02G479300		TraesCS1D02G452700, TraesCS1A02G444500	0.861269	0.401544	1.48053	0.940974	2.66568	2.76735	3.96915	4.35514	5.23948	5.38603	0.00897858		HORVU.MOREX.r3.1HG0095240		Os05g0595800		Zm00001eb297830			FALSE
TraesCS1D02G343400		TraesCS1A02G341300, TraesCS1B02G354000	56.2307	39.9007	45.38	45.8825	30.0878	29.9233	33.8342	35.2507	37.9798	51.4373	0.281725		HORVU.MOREX.r3.1HG0076820		Os08g0562500		Zm00001eb038890			FALSE
TraesCS2A02G376400		TraesCS2B02G393900, TraesCS2D02G372800	0.0561758	0.00889688	0.106252	0.116768	0.51102	0.0285232	0.0983816	0.0277088	0.123426	0.106425	0.254764		HORVU.MOREX.r3.2HG0182990		Os04g0525100, Os04g0525200		Zm00001eb076850			FALSE
TraesCS2B02G170400		TraesCS2D02G149200	0.122151	0.178686	0.142057	0.71287	0	0	0.0109724	0.0997354	0	0	1									FALSE
TraesCS2B02G318100		TraesCS2A02G302300, TraesCS2D02G301000	0.044371	0.0301869	0.114167	0.131019	0.138487	0.107419	0.0408935	0.0316285	0.0571767	0.120412	1				Os04g0429600	OsCslH3				FALSE
TraesCS3A02G155200		TraesCS3D02G162700, TraesCS3B02G181500	101.836	107.443	127.473	117.718	123.9	99.7108	131.922	116.441	110.414	101.963	0.655373		HORVU.MOREX.r3.3HG0249060		Os01g0231000	OsIAA3				FALSE
TraesCS3A02G251500		TraesCS3D02G251900, TraesCS3B02G281000	5.74529	5.76339	5.80419	6.23477	6.66657	9.00166	6.41892	7.15345	5.48509	4.30967	0.0158866		HORVU.MOREX.r3.3HG0284030		Os01g0708500	LOGL1	Zm00001eb155240	LOGL1		FALSE
TraesCS3B02G276500		TraesCS3D02G247700, TraesCS3A02G243700	0.117091	0.0275604	0.132647	0.205049	0.144923	0.283144	0.303867	0.320262	0.587589	0.978459	0.907919		HORVU.MOREX.r3.3HG0284930		Os01g0715600	OsPIN8	Zm00001eb154930			FALSE
TraesCS4A02G115400		TraesCS4D02G190100, TraesCS4B02G188800	0.269442	0.276963	0.345043	0.261771	0.785878	0.376789	0.957834	1.97607	3.02858	1.82773	0.390719		HORVU.MOREX.r3.4HG0383650		Os03g0299200		Zm00001eb013890, Zm00001eb396660			FALSE
TraesCS4D02G017800	RGB	TraesCS4A02G294000, TraesCS4B02G019900	19.5937	17.9094	19.8295	17.6262	19.0862	18.533	18.5939	18.8056	17.1908	17.8312	1		HORVU.MOREX.r3.4HG0333760		Os03g0669200	OsWD40-80	Zm00001eb052290	GB1		FALSE
TraesCS5A02G161000		TraesCS5D02G165900, TraesCS5B02G158400	44.8549	51.0352	47.7066	52.3625	62.7424	65.7991	67.4147	79.9859	68.3703	68.9454	0.00421219		HORVU.MOREX.r3.5HG0467900		Os09g0111100	CycD3	Zm00001eb095620, Zm00001eb307250	CYCD3-2_0		FALSE
TraesCS5B02G353200		TraesCS5A02G350600, TraesCS5D02G357600	51.1259	29.8939	80.3118	58.1095	203.451	58.313	121.874	36.6132	81.2526	57.26	0.0154352				Os01g0600900, Os01g0720500, Os09g0346500	CAB2R				FALSE
TraesCS5B02G377300		TraesCS5A02G375200	0	0.0237159	0.00458747	0.0322746	0.403002	1.36493	1.04652	1.0892	0.722936	0.729533	0.00421963		HORVU.MOREX.r3.5HG0508300		Os03g0642300	OsUBQ9				FALSE
TraesCS5B02G507300		TraesCS5D02G507300, TraesCS4A02G366000	32.898	35.9492	34.9345	40.4999	32.3138	36.9017	23.1701	18.21	13.5003	15.1346	0.269135		HORVU.MOREX.r3.5HG0528540		Os03g0829200		Zm00001eb211290, Zm00001eb211300			FALSE
TraesCS5B02G513800		TraesCS4A02G357800, TraesCS5D02G514300	2.99827	3.00096	2.96769	3.2864	2.66089	3.07296	3.11419	2.92922	2.53463	2.35843	0.343187				Os03g0789900					FALSE
TraesCS5D02G216900	DEP1	TraesCS5A02G215100	31.3496	26.8814	31.6101	30.3281	23.6312	20.3161	19.3013	21.6	18.0317	16.0235	0.774074		HORVU.MOREX.r3.5HG0480200			OsDEP1	Zm00001eb100230, Zm00001eb314160			FALSE
TraesCS6A02G171800		TraesCS6D02G161200, TraesCS6B02G199700	0.0283923	0.0350308	0.0436619	0.0235478	0.0102498	0.0311203	0.0695069	0.0134797	0.0310446	0.0259195	1		HORVU.MOREX.r3.6HG0574990		Os02g0189800, Os02g0190000, Os02g0190300	OsABCB9	Zm00001eb206350			FALSE
TraesCS6A02G176400		TraesCS6D02G167500, TraesCS6B02G209100	10.5647	6.37312	11.2953	15.6274	52.4079	50.0594	72.5418	71.8357	110.634	113.757	0.0681742		HORVU.MOREX.r3.6HG0577760		Os02g0203700	SRZ1	Zm00001eb205550, Zm00001eb235450			FALSE
TraesCS6A02G377300		TraesCS6B02G414700, TraesCS6D02G361900	0.409559	0.815655	0.244466	2.86258	0.0998556	0.100562	1.29456	1.45785	3.1399	5.54263	0.00180961		HORVU.MOREX.r3.6HG0627710		Os02g0811000	G1L6	Zm00001eb191830, Zm00001eb258390	G1L6_1, G1L6_3		FALSE
TraesCS7A02G071700		TraesCS7D02G067300	0.0689267	0.041195	0.0194636	0.123041	0.0965517	0.0835814	0.772808	0.898173	1.80844	2.29371	0.0638435		HORVU.MOREX.r3.7HG0645770		Os08g0167000	OsABCG18	Zm00001eb415250			FALSE
TraesCS7A02G189800		TraesCS7D02G190900, TraesCS7B02G094700	0.371281	0.299086	0.402465	0.44899	0.314545	0.323511	0.1739	0.299242	0.0304148	0.0682796	1		HORVU.MOREX.r3.7HG0666770		Os03g0436600		Zm00001eb020600			FALSE
TraesCS7A02G206400		TraesCS7D02G209200, TraesCS7B02G113600	0.361236	0.286154	0.237722	0.20337	0.231145	0.478723	0.354581	0.511427	0.704624	1.22146	0.301163		HORVU.MOREX.r3.7HG0670510		Os06g0264500		Zm00001eb380020			FALSE
TraesCS7A02G262900		TraesCS7D02G263600, TraesCS7B02G160700	26.9968	31.1612	17.8953	20.6899	20.1798	22.6138	24.1779	24.8972	25.6925	28.2674	0.0119172				Os08g0535600	OsUBQ11	Zm00001eb036900, Zm00001eb175490	TIM8_0		FALSE
TraesCS7A02G341800		TraesCS7D02G337800, TraesCS7B02G241100	2.61053	1.733	2.77277	3.85329	3.08834	1.6297	2.44578	2.30008	2.53787	2.06209	0.739864		HORVU.MOREX.r3.7HG0710810		Os06g0503400		Zm00001eb281500			FALSE
TraesCS7A02G372700			39.5446	43.399	40.2695	40.168	37.0241	39.3617	35.2269	34.7902	30.449	33.0071	0.0128577									FALSE
TraesCS7A02G426200			31.8498	27.6427	45.8926	35.1414	40.2497	49.5084	37.8199	36.1342	35.351	32.7512	0.913298									FALSE
TraesCS7D02G191600		TraesCS7B02G095500, TraesCS7A02G190600	54.3753	60.8722	50.6141	47.7888	19.0141	12.5282	16.6285	16.4934	16.0348	14.5143	0.278798		HORVU.MOREX.r3.7HG0666880		Os06g0232300	PIN1C	Zm00001eb372180	PIN1C		FALSE
TraesCS7D02G339600		TraesCS7A02G331300, TraesCS7B02G243000	1.50756	0.571771	1.13491	17.1582	6.55748	17.0468	15.5237	20.1313	18.9375	13.134	0.00707038		HORVU.MOREX.r3.7HG0711310	HvTIP2	Os06g0336200	OsTIP2				FALSE
