# Supplementary material for: Spatial transcriptomics reveals expression gradients in developing wheat inflorescences at cellular resolution
Source: Plant Cell. 2025 Dec 13;38(1):koaf282. doi: 10.1093/plcell/koaf282 (PMC12776951; doi:10.1093/plcell/koaf282)
Supplement: koaf282_Supplementary_Data [file koaf282_supplementary_data.zip › PLANTCELL_AUG2025_SuppTable2.xlsx]

## Sheet: Sheet1
Expression Domain	IWGSC RefSeqv1.1 Gene ID	Annotated Names, Gene ID	Notes on Literature	Citations	DOI	Enriched Genes Unique to Expression Domain
0	TraesCS4A02G256700, TraesCS4B02G064000, TraesCS3D02G284200	TraesCS4A02G256700_TaKNOX5, TraesCS4B02G064000_OsGIF3, TraesCS3D02G284200_TaAGL14	KNOTTED1 (TraesCS4A02G256700) is expressed in meristems, ground tissue of the stem, vascular strands; OsMADS32 (TraesCS3D02G284200) is expressed in meristematic regions of inflorescence, floral meristems.	Jackson et al., 1994. Sang et al., 2012.	https://doi.org/10.1242/dev.120.2.405 https://doi.org/10.1104/pp.112.200980
1	TraesCS4D02G296400, TraesCS6D02G220400, TraesCS7A02G308400, TraesCS1D02G197300, TraesCS5A02G185600, TraesCS4A02G191300	TraesCS4D02G296400_TaFDH, TraesCS6D02G220400_TaYABBY7D, TraesCS7A02G308400_OsROC7t, TraesCS1D02G197300_OsROC3t, TraesCS5A02G185600, TraesCS4A02G191300_OsSCR2	ZmOCL4 (TraesCS1D02G197300) expressed in L1 layer and epidermis; rice ortholog YABBY genes TOB1/TOB2/TOB3 (TraesCS6D02G220400, TraesCS2B02G403100, TraesCS1D02G162600) expressed in bract and lateral organ primordia.	Laureyns et al., 2022. Vernoud et al., 2009. Tanaka et al., 2017.	https://doi.org/10.1111/j.1365-313X.2009.03916.x, https://doi.org/10.1111/j.1365-313X.2009.03916.x, https://doi.org/10.1111/nph.14617	TraesCS5A02G185600, TraesCS4A02G191300
2	TraesCS6D02G220400, TraesCS2B02G403100, TraesCS3D02G284200, TraesCS1D02G162600, TraesCS5B02G246700	TraesCS6D02G220400_TaYABBY7D, TraesCS2B02G403100_TaYABBY3B, TraesCS3D02G284200_TaAGL14, TraesCS1D02G162600_TaYABBY1D, TraesCS5B02G246700_OsHOX4	YABBY genes TOB1/TOB2/TOB3 (TraesCS6D02G220400, TraesCS2B02G403100, TraesCS1D02G162600) expressed in bract and lateral organ primordia .	Tanaka et al., 2017	https://doi.org/10.1111/nph.14617
3	TraesCS1B02G042200, TraesCS4A02G256700, TraesCS2B02G399800, TraesCS7A02G175200, TraesCS5A02G401800, TraesCS7D02G191600, TraesCS6A02G335900, TraesCS7A02G246500	TraesCS1B02G042200_TaMT2, TraesCS4A02G256700_TaKNOX5, TraesCS2B02G399800_OsG1L4, TraesCS7A02G175200_TaVRT2, TraesCS5A02G401800_TaSP3, TraesCS7D02G191600_TaPIN1, TraesCS6A02G335900_TaGRF10-6A, TraesCS7A02G246500_TaSPL14	KNOTTED1 (TraesCS4A02G256700) is expressed in meristems, ground tissue of the stem, vascular strands ; ZmPIN1c (TraesCS7D02G191600) is expressed in P1 and P2 primordia and vascular bundles .	Jackson et al., 1994. Liu et al., 2023	https://doi.org/10.1242/dev.120.2.405 https://doi.org/10.1093/pcp/pcad078
4	TraesCS7A02G308400, TraesCS4D02G296400, TraesCS1D02G197300, TraesCS7D02G246100, TraesCS4B02G064000, TraesCS1D02G343400, TraesCS3D02G357400	TraesCS7A02G308400_OsROC7t, TraesCS4D02G296400_TaFDH, TraesCS1D02G197300_OsROC3t, TraesCS7D02G246100_OsCUC3, TraesCS4B02G064000_OsGIF3, TraesCS1D02G343400_TaPEL3, TraesCS3D02G357400_OsRIL1	ZmOCL4 (TraesCS7A02G308400) expressed in L1 layer and epidermis.	Laureyns et al., 2022.	https://doi.org/10.1111/j.1365-313X.2009.03916.x	TraesCS1D02G343400, TraesCS3D02G357400
5	TraesCS3D02G284200, TraesCS1B02G042200, TraesCS1D02G075700, TraesCS3A02G155200	TraesCS3D02G284200_TaAGL14, TraesCS1B02G042200_TaMT2, TraesCS1D02G075700_TaKNOX3, TraesCS3A02G155200	Rice ortholog OsMADS32 (TraesCS3D02G284200) in floral organ primordia, and vascular bundles of floral organ primordia, such as the rachilla; Rice ortholog KN2 (TraesCS1D02G075700) is expressed throughout young spikelet tissue and as flowers develop, is restricted to basal regions of spikelet and pedicel.	Sang et al., 2012. Postma-Haarsma et al., 2002.	https://doi.org/10.1104/pp.112.200980 DOI:10.1023/A:1014047917226	TraesCS1D02G075700, TraesCS3A02G155200
6	TraesCS1B02G479300, TraesCS6A02G176400, TraesCS7D02G191600, TraesCS1A02G077800, TraesCS2A02G192600, TraesCS6A02G335900, TraesCS4A02G256700, TraesCS6D02G011600	TraesCS1B02G479300, TraesCS6A02G176400_SRZ1, TraesCS7D02G191600_TaPIN1, TraesCS1A02G077800, TraesCS2A02G192600_TaSHR, TraesCS6A02G335900_TaGRF10-6A, TraesCS4A02G256700_TaKNOX5, TraesCS6D02G011600	KNOTTED1 (TraesCS4A02G256700) is expressed in meristems, ground tissue of the stem, vascular strands; ZmPIN1c (TraesCS7D02G191600) is expressed in P1 and P2 primordia and vascular bundles.	Jackson et al., 1994. Liu et al., 2023	https://doi.org/10.1242/dev.120.2.405 https://doi.org/10.1093/pcp/pcad078	TraesCS6A02G176400, TraesCS6D02G011600
7	TraesCS6A02G259000, TraesCS4A02G256700, TraesCS2B02G464200, TraesCS5A02G401800, TraesCS7A02G383800	TraesCS6A02G259000_TaAGL6, TraesCS4A02G256700_TaKNOX5, TraesCS2B02G464200_TaLFY2, TraesCS5A02G401800_TaSP3, TraesCS7A02G383800_TaAP3	In maize, following initiation of florets, ZFL (ortholog to LFY; TraesCS2B02G464200) is expressed in upper half of floral meristems. As florets develop, ZFL is detected in floral organ primordia. In Arabidopsis, LFY is expressed in anlagen of floral primordia. In wheat, LFY is detected distal to lemma primordia at W3.25 stage; Maize ortholog to KNOTTED1 (TraesCS4A02G256700) is expressed in floral…	Bomblies et al., 2003. Weigel et al., 1992. Jackson et al., 1994. Li et al., 2010. Paraiso et al., 2024.	https://doi.org/10.1016/0092-8674(92)90295-N https://doi.org/10.1242/dev.00457 https://doi.org/10.1242/dev.120.2.405 https://doi.org/10.1038/cr.2009.143 https://doi.org/10.1242/dev.202803
8	TraesCS4D02G245300, TraesCS2B02G403100, TraesCS6D02G220400	TraesCS4D02G245300_TaYABBY4D, TraesCS2B02G403100_TaYABBY3B, TraesCS6D02G220400_TaYABBY7D	YABBY genes TOB1/TOB2/TOB3 (TraesCS6D02G220400, TraesCS2B02G403100, TraesCS1D02G162600) expressed in bract and lateral organ primordia; DL (TraesCS4D02G245300) patterns the midrib of leaf primordia.	Tanaka et al., 2017. Ohmori et al., 2010/	https://doi.org/10.1111/nph.14617 https://doi.org/10.1111/j.1365-313X.2010.04404.x
9	TraesCS4B02G064000, TraesCS6A02G313800, TraesCS6A02G335900, TraesCS7B02G413900, TraesCS7A02G175200, TraesCS5A02G356100, TraesCS2B02G399800, TraesCS5A02G473800	TraesCS4B02G064000_OsGIF3, TraesCS6A02G313800_TaSVP1, TraesCS6A02G335900_TaGRF10-6A, TraesCS7B02G413900_HvMND1, TraesCS7A02G175200_TaVRT2, TraesCS5A02G356100_OsIDD6, TraesCS2B02G399800_OsG1L4, TraesCS5A02G473800_TaAP2-5	Maize GRF1-Interacting Factor 1 (TraesCS4B02G064000) is expressed in leaf primordia, reproductive meristems, and base of recently initatied leaf ; Barley MANY NODED DWARF 1 (MND1)(TraesCS7B02G413900) is involved in axillary meristem suppression .	Li et al., 2022. Walla et al., 2020.	https://doi.org/10.1186/s12870-022-03517-9 https://doi.org/10.1104/pp.20.00087	TraesCS7B02G413900, TraesCS5A02G356100, TraesCS5A02G473800
10	TraesCS7A02G383800, TraesCS7D02G261600, TraesCS6A02G313800, TraesCS1A02G264300, TraesCS4B02G084800, TraesCS1D02G127700, TraesCS5A02G230500, TraesCS3A02G406500, TraesCS5A02G286800	TraesCS7A02G383800_TaAP3, TraesCS7D02G261600_TaSEP3-1, TraesCS6A02G313800_TaSVP1, TraesCS1A02G264300_TaPI1, TraesCS4B02G084800, TraesCS1D02G127700_TaAG1, TraesCS5A02G230500, TraesCS3A02G406500_TaPI2, TraesCS5A02G286800_TaSEP3-2	OsSPW1 (TraesCS7A02G383800) acts in stamen specification, loss of function converts lodicules and stamens into carpel-like organs; OsMADS2 and OsMADS4 (TraesCS3A02G406500, TraesCS1A02G264300) play a role in both stamen and lodicule identity.	Nagasawa et al., 2003 Yao et al., 2008.	https://doi.org/10.1242/dev.00294 https://doi.org/10.1093/pcp/pcn050	TraesCS4B02G084800, TraesCS5A02G230500
11	TraesCS7D02G246100, TraesCS3D02G284200, TraesCS5A02G161000, TraesCS5B02G246700, TraesCS7D02G339600	TraesCS7D02G246100_OsCUC3, TraesCS3D02G284200_TaAGL14, TraesCS5A02G161000, TraesCS5B02G246700_OsHOX4, TraesCS7D02G339600	OsCUC3 (TraesCS7D02G246100) patterns the meristem/organ boundary. It is expressed in boundary between meristem and leaf, and between mersitem and organ boundaries and between floral organs.	Wang et al., 2021	https://doi.org/10.1111/nph.16939	TraesCS5A02G161000, TraesCS7D02G339600
12	TraesCS6A02G287300, TraesCS1A02G418200, TraesCS7A02G246500, TraesCS6D02G245300, TraesCS5A02G265900, TraesCS1D02G162600	TraesCS6A02G287300_OsLEC1, TraesCS1A02G418200_OsNL1_HvTRD1, TraesCS7A02G246500_TaSPL14, TraesCS6D02G245300_TaGRF9-6D, TraesCS5A02G265900_TaSPL17, TraesCS1D02G162600_TaYABBY1D	TSH1 (TraesCS1A02G418200) is expressed in leaf ridges, key to bract suppression.	Whipple et al., 2010	https://doi.org/10.1105/tpc.109.073536	TraesCS6A02G287300, TraesCS1A02G418200, TraesCS6D02G245300, TraesCS5A02G265900
13	TraesCS6D02G220400, TraesCS1D02G162600, TraesCS2A02G192600, TraesCS7D02G191600, TraesCS1B02G479300, TraesCS1A02G077800	TraesCS6D02G220400_TaYABBY7D, TraesCS1D02G162600_TaYABBY1D, TraesCS2A02G192600_TaSHR, TraesCS7D02G191600_TaPIN1, TraesCS1B02G479300, TraesCS1A02G077800	YABBY genes TOB1/TOB2/TOB3 (TraesCS6D02G220400, TraesCS2B02G403100, TraesCS1D02G162600) expressed in bract and lateral organ primordia; ZmPIN1c (TraesCS7D02G191600) is expressed in P1 and P2 primordia and vascular bundles .	Tanaka et al., 2017. Ohmori et al., 2010	https://doi.org/10.1111/nph.14617 https://doi.org/10.1111/j.1365-313X.2010.04404.x
14	TraesCS4D02G296400, TraesCS1D02G197300, TraesCS1A02G264300, TraesCS7A02G383800, TraesCS7A02G308400, TraesCS5A02G286800, TraesCS7D02G261600, TraesCS3A02G406500, TraesCS1D02G127700, TraesCS7D02G246100	TraesCS4D02G296400_TaFDH, TraesCS1D02G197300_OsROC3t, TraesCS1A02G264300_TaPI1, TraesCS7A02G383800_TaAP3, TraesCS7A02G308400_OsROC7t, TraesCS5A02G286800_TaSEP3-2, TraesCS7D02G261600_TaSEP3-1, TraesCS3A02G406500_TaPI2, TraesCS1D02G127700_TaAG1, TraesCS7D02G246100_OsCUC3	ZmOCL4 (TraesCS1D02G197300) expressed in L1 layer and epidermis; OsSPW1 (TraesCS7A02G383800) act in stamen specification, loss of function converts stamens into carpel-like organs; OsMADS2 and OsMADS4 (TraesCS3A02G406500, TraesCS1A02G264300) play a role in both stamen and lodicule identity.	Laureyns et al., 2022. Nagasawa et al., 2003 Yao et al., 2008.	https://doi.org/10.1111/j.1365-313X.2009.03916.x https://doi.org/10.1242/dev.00294 https://doi.org/10.1093/pcp/pcn050
15	TraesCS6A02G259000, TraesCS2B02G464200, TraesCS6D02G220400, TraesCS4D02G296400, TraesCS1D02G197300, TraesCS7A02G308400	TraesCS6A02G259000_TaAGL6, TraesCS2B02G464200_TaLFY2, TraesCS6D02G220400_TaYABBY7D, TraesCS4D02G296400_TaFDH, TraesCS1D02G197300_OsROC3t, TraesCS7A02G308400_OsROC7t	OsMADS6 (TraesCS6A02G259000) is expressed in paleas, lodicules, carpels; ZmZFL (TraesCS2B02G464200) is expressed in developing floral organ primordia as florets develop.	Li et al., 2010. Weigel et al., 1992	https://doi.org/10.1038/cr.2009.143 https://doi.org/10.1242/dev.00457
16	TraesCS6A02G259000, TraesCS1D02G127700, TraesCS5A02G286800, TraesCS7D02G261600, TraesCS4D02G245300, TraesCS1B02G283900, TraesCS3A02G314300	TraesCS6A02G259000_TaAGL6, TraesCS1D02G127700_TaAG1, TraesCS5A02G286800_TaSEP3-2, TraesCS7D02G261600_TaSEP3-1, TraesCS4D02G245300_TaYABBY4D, TraesCS1B02G283900, TraesCS3A02G314300_AG2_OsMADS3	OsMADS58 (TraesCS1D02G127700) is expressed in primordia of stamen, carpel, ovules; OsMADS6 (TraesCS6A02G259000) is expressed in paleae, lodicules, carpels; DL (TraesCS4D02G245300) patterns the midrib of carpel.	Yamaguchi et al., 2006. Li et al., 2010. Ohmori et al., 2010	https://doi.org/10.1038/cr.2009.143 https://doi.org/10.1111/j.1365-313X.2010.04404.x https://doi.org/10.1105/tpc.105.037200	TraesCS1B02G283900, TraesCS3A02G314300
17	TraesCS6A02G259000, TraesCS7A02G383800, TraesCS5A02G286800, TraesCS7D02G261600, TraesCS1A02G264300, TraesCS6D02G220400, TraesCS2B02G464200, TraesCS1A02G052000, TraesCS2D02G256600, TraesCS3A02G406500	TraesCS6A02G259000_TaAGL6, TraesCS7A02G383800_TaAP3, TraesCS5A02G286800_TaSEP3-2, TraesCS7D02G261600_TaSEP3-1, TraesCS1A02G264300_TaPI1, TraesCS6D02G220400_TaYABBY7D, TraesCS2B02G464200_TaLFY2, TraesCS1A02G052000_OsLSY1, TraesCS2D02G256600_OsPLT8, TraesCS3A02G406500_TaPI2	OsMADS6 (TraesCS6A02G259000) is expressed in paleae, lodicules, carpels; OsMADS2 and OsMADS4 (TraesCS3A02G406500, TraesCS1A02G264300) play a role in both stamen and lodicule identity; OsSPW1 (TraesCS7A02G383800) act in stamen specification, loss of function converts lodicules and stamens into carpel-like organs.	Li et al., 2010. Yao et al, 2008. Nagasawa et al., 2003	https://doi.org/10.1038/cr.2009.143 https://doi.org/10.1093/pcp/pcn050 https://doi.org/10.1242/dev.00294	TraesCS1A02G052000, TraesCS2D02G256600
